# Supplementary material for: Vascular Plant One-Zinc-Finger (VOZ) Transcription Factors Are Positive Regulators of Salt Tolerance in Arabidopsis
Source: Int J Mol Sci. 2018 Nov 23;19(12):3731. doi: 10.3390/ijms19123731 (PMC6321167; doi:10.3390/ijms19123731)
Supplement: Supplementary file 1 [file ijms-19-03731-s001.zip]

Archive with 23 entries (17 files):
- ijms-372205-supplmentary/
- ijms-372205-supplmentary/Additional files/
- ijms-372205-supplmentary/Additional files .zip
- ijms-372205-supplmentary/Additional files_/
- ijms-372205-supplmentary/Additional files_/.DS_Store
- ijms-372205-supplmentary/Additional files_/Additional File 1_DE genes.xlsx
- ijms-372205-supplmentary/Additional files_/Additional File 2_TFs.xlsx
- ijms-372205-supplmentary/Additional files_/Additional File 3-GO  .xlsx
- ijms-372205-supplmentary/Additional files_/Additional file 4_abiotic tress genes.xlsx
- ijms-372205-supplmentary/Additional files_/Additional file 5_hormonal.xlsx
- ijms-372205-supplmentary/Additional files_/Additional file 6-Primer List.xlsx
- ijms-372205-supplmentary/Figures S1-S8 .pdf
- ijms-372205-supplmentary/Tables S1-S3.docx
- ijms-372205-supplmentary/__MACOSX/
- ijms-372205-supplmentary/__MACOSX/Additional files/
- ijms-372205-supplmentary/__MACOSX/Additional files_/
- ijms-372205-supplmentary/__MACOSX/Additional files_/._.DS_Store
- ijms-372205-supplmentary/__MACOSX/Additional files_/._Additional File 1_DE genes.xlsx
- ijms-372205-supplmentary/__MACOSX/Additional files_/._Additional File 2_TFs.xlsx
- ijms-372205-supplmentary/__MACOSX/Additional files_/._Additional File 3-GO  .xlsx
- ijms-372205-supplmentary/__MACOSX/Additional files_/._Additional file 4_abiotic tress genes.xlsx
- ijms-372205-supplmentary/__MACOSX/Additional files_/._Additional file 5_hormonal.xlsx
- ijms-372205-supplmentary/__MACOSX/Additional files_/._Additional file 6-Primer List.xlsx
