# Supplementary material for: Vascular Plant One-Zinc-Finger (VOZ) Transcription Factors Are Positive Regulators of Salt Tolerance in Arabidopsis
Source: Int J Mol Sci. 2018 Nov 23;19(12):3731. doi: 10.3390/ijms19123731 (PMC6321167; doi:10.3390/ijms19123731)
Supplement: Supplementary file 1 [file ijms-19-03731-s001.zip › ijms-372205-supplmentary/Additional files_/Additional File 1_DE genes.xlsx]

## Sheet: Sheet1
Additional file 1. List of DE genes and their expression levels in WT and DKO lines
gene_id	gene	locus	sample_1	sample_2	status	value_1	value_2	log2(fold_change)	test_stat	p_value	q_value	significant	V1+V2
XLOC_008263	-	1:11670583-11670736	WT	DKO	OK	1284.13	8261.71	2.68564	93.1288	5e-05	0.0136713	yes	9545.84
XLOC_008265	-	1:11672188-11672351	WT	DKO	OK	1353.25	6399.2	2.24146	60.7553	5e-05	0.0136713	yes	7752.45
XLOC_025436	-	4:10178458-10178639	WT	DKO	OK	175.398	2232.42	3.66991	57.9988	5e-05	0.0136713	yes	2407.82
AT1G67865	AT1G67865	1:25446288-25446737	WT	DKO	OK	2117.77	93.6563	-4.49903	-7.96048	5e-05	0.0136713	yes	2211.43
AT5G59320	LTP3	5:23928970-23929745	WT	DKO	OK	138.607	1601.8	3.53063	5.47915	0.00015	0.0325928	yes	1740.41
AT5G44420	PDF1.2	5:17907068-17907598	WT	DKO	OK	23.1614	1476.45	5.99427	13.0957	5e-05	0.0136713	yes	1499.61
AT5G59310	LTP4	5:23925084-23925852	WT	DKO	OK	10.518	912.141	6.43833	8.72043	5e-05	0.0136713	yes	922.659
AT2G26020	PDF1.2b	2:11089176-11089822	WT	DKO	OK	10.1766	806.589	6.30851	5.64928	5e-05	0.0136713	yes	816.766
AT1G23130	T26J12.10	1:8200382-8201235	WT	DKO	OK	588.012	72.201	-3.02575	-5.21257	5e-05	0.0136713	yes	660.213
AT3G04720	PR4	3:1285523-1286562	WT	DKO	OK	83.6959	481.538	2.52442	3.6925	0.0002	0.0405291	yes	565.234
AT2G26010	PDF1.3	2:11087347-11087944	WT	DKO	OK	7.46447	555.535	6.21769	12.1832	5e-05	0.0136713	yes	562.999
AT5G44430	PDF1.2c	5:17908944-17909507	WT	DKO	OK	2.34879	405.29	7.43089	12.6013	5e-05	0.0136713	yes	407.639
AT1G47395	AT1G47390	1:17383033-17383408	WT	DKO	OK	11.9645	392.238	5.0349	14.1614	5e-05	0.0136713	yes	404.202
AT1G67860	T23K23.29	1:25444804-25445263	WT	DKO	OK	313.625	28.9381	-3.438	-6.10391	5e-05	0.0136713	yes	342.563
AT5G49480	ATCP1	5:20070742-20071638	WT	DKO	OK	36.8121	285.94	2.95746	3.79	0.0001	0.0245262	yes	322.752
AT2G18328	ATRL4	2:7964392-7964909	WT	DKO	OK	297.555	23.615	-3.65538	-6.63997	5e-05	0.0136713	yes	321.17
AT1G47400	AT1G47400	1:17385716-17386186	WT	DKO	OK	7.51017	284.995	5.24595	14.6066	5e-05	0.0136713	yes	292.505
AT5G13170	SAG29	5:4181041-4183306	WT	DKO	OK	1.01405	288.427	8.15193	10.0156	5e-05	0.0136713	yes	289.441
AT4G18280	AT4G18280	4:10103995-10104733	WT	DKO	OK	41.5257	241.656	2.54088	4.48161	0.00025	0.0487594	yes	283.182
AT1G65500	F5I14.4	1:24357866-24358616	WT	DKO	OK	22.9139	250.597	3.45108	6.80281	5e-05	0.0136713	yes	273.511
AT2G43510	ATTI1	2:18067171-18067802	WT	DKO	OK	24.3537	229.826	3.23833	7.98916	5e-05	0.0136713	yes	254.18
AT2G14247	AT2G14247	2:6034347-6034835	WT	DKO	OK	17.389	212.505	3.61125	8.47043	5e-05	0.0136713	yes	229.894
XLOC_027815	AT5G44310	5:17847198-17849536	WT	DKO	OK	14.8955	187.105	3.65091	4.2686	5e-05	0.0136713	yes	202
AT3G49580	LSU1	3:18375268-18375784	WT	DKO	OK	19.9926	177.482	3.15014	3.37184	5e-05	0.0136713	yes	197.475
AT4G23600	CORI3	4:12310618-12313212	WT	DKO	OK	15.3137	176.453	3.52639	3.525	5e-05	0.0136713	yes	191.767
AT1G64360	F15H21.8	1:23887869-23888533	WT	DKO	OK	142.087	7.54558	-4.235	-7.15704	5e-05	0.0136713	yes	149.633
AT4G12735	AT4G12735	4:7493715-7494234	WT	DKO	OK	1.21859	144.918	6.89389	10.3948	0.00015	0.0325928	yes	146.137
AT3G44300	NIT2	3:15983310-15985535	WT	DKO	OK	6.9482	132.843	4.25694	6.11036	5e-05	0.0136713	yes	139.791
AT2G34810	AT2G34810	2:14685255-14687062	WT	DKO	OK	14.2519	109.147	2.93704	3.9075	5e-05	0.0136713	yes	123.399
AT5G40730	AGP24	5:16301074-16301520	WT	DKO	OK	16.6293	94.9649	2.51366	5.22119	0.00015	0.0325928	yes	111.594
AT4G08555	AT4G08555	4:5448132-5448523	WT	DKO	OK	11.1456	96.5755	3.11518	9.42537	5e-05	0.0136713	yes	107.721
AT5G47060	AT5G47060	5:19116787-19118046	WT	DKO	OK	15.9243	90.4055	2.50518	3.74398	0.0002	0.0405291	yes	106.33
AT5G59820	RHL41	5:24102971-24103787	WT	DKO	OK	11.9308	92.4526	2.95402	4.65324	5e-05	0.0136713	yes	104.383
AT1G75270	DHAR2	1:28250074-28251350	WT	DKO	OK	17.4564	79.538	2.18789	4.17813	0.0002	0.0405291	yes	96.9944
AT1G65510	AT1G65510	1:24359452-24360081	WT	DKO	OK	6.2581	89.4576	3.83741	8.27245	5e-05	0.0136713	yes	95.7157
AT2G22470	AGP2	2:9538196-9538879	WT	DKO	OK	8.47474	86.3764	3.3494	6.81136	5e-05	0.0136713	yes	94.8511
AT4G00780	A_TM018A10.12	4:333896-336362	WT	DKO	OK	78.3072	9.82089	-2.99522	-3.77833	5e-05	0.0136713	yes	88.1281
AT1G73260	ATKTI1	1:27547273-27548190	WT	DKO	OK	8.82535	72.6093	3.04043	4.45318	5e-05	0.0136713	yes	81.4347
AT4G23680	F9D16.150	4:12336185-12337482	WT	DKO	OK	0.598971	76.3832	6.99463	8.53911	0.00025	0.0487594	yes	76.9822
AT1G54575	AT1G54575	1:20387059-20387710	WT	DKO	OK	10.0471	66.7054	2.73103	5.00614	5e-05	0.0136713	yes	76.7525
AT4G33550	T16L1.40	4:16134439-16135056	WT	DKO	OK	10.3234	61.6855	2.57901	2.91142	0.00025	0.0487594	yes	72.0089
AT2G29350	SAG13	2:12600913-12602556	WT	DKO	OK	4.05313	67.8839	4.06596	4.96931	5e-05	0.0136713	yes	71.937
AT3G08860	PYD4	3:2696558-2699158	WT	DKO	OK	3.13059	65.2009	4.38039	5.69657	5e-05	0.0136713	yes	68.3315
AT5G24770	VSP2	5:8500475-8502224	WT	DKO	OK	2.66011	60.2288	4.5009	4.60792	5e-05	0.0136713	yes	62.8889
AT2G39030	AT2G39030/T7F6.20	2:16298226-16299202	WT	DKO	OK	1.19621	61.4536	5.68296	8.61903	5e-05	0.0136713	yes	62.6498
AT4G36010	T19K4.140	4:17039062-17041141	WT	DKO	OK	7.83556	51.1928	2.70783	2.92682	0.0002	0.0405291	yes	59.0284
AT2G37760	AKR4C8	2:15831853-15833920	WT	DKO	OK	6.27367	46.7917	2.89887	3.5671	5e-05	0.0136713	yes	53.0654
AT3G09270	ATGSTU8	3:2848288-2849289	WT	DKO	OK	1.862	50.5206	4.76195	7.04049	5e-05	0.0136713	yes	52.3826
AT1G52040	MBP1	1:19350374-19352782	WT	DKO	OK	4.58111	46.1062	3.33119	4.80944	5e-05	0.0136713	yes	50.6873
AT2G22860	ATPSK2	2:9737606-9738298	WT	DKO	OK	2.97692	47.0312	3.98173	7.69735	5e-05	0.0136713	yes	50.0081
AT3G02480	F16B3.11	3:512311-513027	WT	DKO	OK	5.4858	42.5764	2.95628	6.29689	0.00025	0.0487594	yes	48.0622
AT1G75250	ATRL6	1:28244316-28245501	WT	DKO	OK	42.2032	1.41348	-4.90003	-4.27363	0.0002	0.0405291	yes	43.6167
AT1G13340	AT1G13340/F13B4_1	1:4567934-4571118	WT	DKO	OK	3.00041	39.3349	3.71258	4.20219	5e-05	0.0136713	yes	42.3353
AT4G16000	DL4040C	4:9063844-9064481	WT	DKO	OK	37.016	3.82838	-3.27334	-5.24698	5e-05	0.0136713	yes	40.8444
AT2G17840	ERD7	2:7755604-7757852	WT	DKO	OK	5.8197	34.1936	2.55471	3.03832	5e-05	0.0136713	yes	40.0133
AT1G67870	T23K23.28	1:25449366-25451012	WT	DKO	OK	35.9792	3.83632	-3.22937	-4.78676	5e-05	0.0136713	yes	39.8155
AT4G17470	AT4G17470	4:9742758-9744860	WT	DKO	OK	2.27523	37.4879	4.04234	4.35568	5e-05	0.0136713	yes	39.7631
AT5G66170	STR18	5:26447641-26448776	WT	DKO	OK	2.85096	36.9074	3.69439	4.13276	5e-05	0.0136713	yes	39.7584
AT3G04000	T11I18.11	3:1035499-1036672	WT	DKO	OK	5.41301	33.705	2.63846	3.28531	0.00015	0.0325928	yes	39.118
AT5G16360	AT5G16360	5:5355081-5356300	WT	DKO	OK	3.47854	34.7267	3.31949	5.27497	5e-05	0.0136713	yes	38.2052
AT3G27210	Y-2	3:10045068-10047343	WT	DKO	OK	3.40891	31.333	3.2003	3.57811	5e-05	0.0136713	yes	34.7419
AT3G43270	PME32	3:15222124-15225460	WT	DKO	OK	3.04866	28.6719	3.23339	4.23641	5e-05	0.0136713	yes	31.7206
AT5G24780	VSP1	5:8507589-8508957	WT	DKO	OK	1.01579	29.9893	4.88378	4.58267	5e-05	0.0136713	yes	31.0051
AT2G43620	AT2G43620	2:18093769-18095025	WT	DKO	OK	1.15829	27.3528	4.56162	6.35568	5e-05	0.0136713	yes	28.5111
AT3G61210	T20K12.110	3:22658677-22659870	WT	DKO	OK	24.2861	4.18271	-2.53762	-4.03955	5e-05	0.0136713	yes	28.4688
AT5G18270	ANAC087	5:6040918-6042938	WT	DKO	OK	1.757	26.6299	3.92186	4.84755	5e-05	0.0136713	yes	28.3869
AT1G02470	AT1G02470	1:511764-513624	WT	DKO	OK	3.85285	24.3777	2.66156	3.30645	5e-05	0.0136713	yes	28.2306
AT4G39320	T22F8.220	4:18289054-18289857	WT	DKO	OK	2.67111	25.4439	3.25181	5.84553	5e-05	0.0136713	yes	28.115
AT1G10585	AT1G10585	1:3493939-3495144	WT	DKO	OK	1.8903	23.7306	3.65006	5.81403	5e-05	0.0136713	yes	25.6209
AT5G10340	AT5G10340	5:3253121-3255045	WT	DKO	OK	0.33396	25.2677	6.24148	7.00078	5e-05	0.0136713	yes	25.6017
AT5G13490	AAC2	5:4335466-4337680	WT	DKO	OK	2.3505	22.7963	3.27776	3.86048	5e-05	0.0136713	yes	25.1468
AT5G64120	PER71	5:25659305-25661002	WT	DKO	OK	2.90281	22.2119	2.93581	3.95126	5e-05	0.0136713	yes	25.1147
AT2G29460	ATGSTU4	2:12626535-12627678	WT	DKO	OK	3.8114	20.7204	2.44266	3.95333	0.00025	0.0487594	yes	24.5318
AT4G16260	AT4G16260	4:9200009-9201552	WT	DKO	OK	1.01877	21.2865	4.38504	5.53417	5e-05	0.0136713	yes	22.3053
AT4G11320	AT4G11320	4:6887253-6889059	WT	DKO	OK	3.16134	18.34	2.53639	3.36005	0.0001	0.0245262	yes	21.5013
AT1G52890	ANAC019	1:19697003-19698482	WT	DKO	OK	2.6931	18.3824	2.77099	3.89399	5e-05	0.0136713	yes	21.0755
AT2G39330	JAL23	2:16419595-16421852	WT	DKO	OK	1.90435	19.0773	3.32449	4.41224	5e-05	0.0136713	yes	20.9817
AT5G63130	AT5G63130/MDC12_9	5:25323101-25324272	WT	DKO	OK	2.86804	18.0644	2.65502	3.90053	0.0001	0.0245262	yes	20.9324
AT1G68795	CLE12	1:25840854-25841652	WT	DKO	OK	3.08006	17.2433	2.485	4.00799	0.00015	0.0325928	yes	20.3234
AT1G16850	AT1G16880/F17F16.7	1:5764806-5765651	WT	DKO	OK	2.61972	17.5226	2.74173	4.42629	0.0002	0.0405291	yes	20.1423
AT1G23150	T26J12.8	1:8206548-8207618	WT	DKO	OK	2.87045	17.0504	2.57045	4.25439	0.0001	0.0245262	yes	19.9209
AT1G73325	T9L24.46	1:27567517-27568186	WT	DKO	OK	1.10933	18.4653	4.05706	5.69901	0.00025	0.0487594	yes	19.5746
AT3G56980	BHLH039	3:21086545-21087494	WT	DKO	OK	1.05915	18.4938	4.12605	5.4564	0.0001	0.0245262	yes	19.5529
AT4G39670	AT4G39670	4:18410171-18411000	WT	DKO	OK	2.31853	16.6545	2.84463	4.357	5e-05	0.0136713	yes	18.973
AT2G32870	AT2G32870	2:13944610-13946790	WT	DKO	OK	17.8104	0.621583	-4.84062	-5.03583	5e-05	0.0136713	yes	18.432
AT3G28210	PMZ	3:10520508-10521532	WT	DKO	OK	1.18065	16.8553	3.83555	5.07768	5e-05	0.0136713	yes	18.0359
AT4G37990	ELI3-2	4:17855875-17857639	WT	DKO	OK	0.500517	17.3565	5.11591	5.26114	5e-05	0.0136713	yes	17.857
AT4G15210	ATBETA-AMY	4:8666337-8669470	WT	DKO	OK	1.0626	15.8678	3.90043	4.59099	5e-05	0.0136713	yes	16.9304
AT1G61800	GPT2	1:22824439-22826774	WT	DKO	OK	0.666929	16.1291	4.59599	5.45754	5e-05	0.0136713	yes	16.796
AT5G17860	CAX7	5:5902393-5904380	WT	DKO	OK	1.90516	14.7042	2.94824	4.08046	5e-05	0.0136713	yes	16.6094
AT1G09500	F14J9.16	1:3066698-3068598	WT	DKO	OK	1.00192	15.1027	3.91397	4.23634	5e-05	0.0136713	yes	16.1046
AT5G23660	MTN3	5:7971650-7973925	WT	DKO	OK	1.91651	13.7461	2.84247	4.04521	5e-05	0.0136713	yes	15.6626
AT3G26830	PAD3	3:9887947-9889705	WT	DKO	OK	1.01782	14.5748	3.83992	4.21922	5e-05	0.0136713	yes	15.5926
AT5G22860	AT5G22860	5:7639115-7643171	WT	DKO	OK	2.95043	12.5145	2.0846	2.6291	0.00025	0.0487594	yes	15.4649
AT3G29250	SDR4	3:11193658-11194993	WT	DKO	OK	1.03954	14.3529	3.78732	3.65311	0.00015	0.0325928	yes	15.3924
AT4G39190	T22F8.90	4:18251810-18253073	WT	DKO	OK	2.21196	13.0341	2.55889	3.95912	0.0001	0.0245262	yes	15.2461
AT1G02850	BGLU11	1:630504-633407	WT	DKO	OK	1.18769	14.0443	3.56375	4.31944	5e-05	0.0136713	yes	15.232
AT1G74010	F2P9.12	1:27832157-27834113	WT	DKO	OK	1.12039	12.7295	3.50611	4.14983	5e-05	0.0136713	yes	13.8499
AT3G03640	GLUC	3:881005-886410	WT	DKO	OK	2.34863	11.1918	2.25256	2.31806	0.00015	0.0325928	yes	13.5404
XLOC_023787	pEARLI	4:7406104-7406937	WT	DKO	OK	0.864555	12.6263	3.86833	5.27097	5e-05	0.0136713	yes	13.4909
AT5G02260	ATEXPA9	5:463157-465246	WT	DKO	OK	2.4224	11.0037	2.18348	3.14014	0.0002	0.0405291	yes	13.4261
AT2G14620	XTH10	2:6244780-6246308	WT	DKO	OK	1.76042	11.5299	2.71139	3.20842	5e-05	0.0136713	yes	13.2903
AT1G30700	T5I8.15	1:10892569-10894572	WT	DKO	OK	2.07808	11.1451	2.42308	3.1091	0.00015	0.0325928	yes	13.2232
AT3G44320	NIT3	3:15993378-15995811	WT	DKO	OK	2.19659	10.7105	2.28569	3.16012	0.00025	0.0487594	yes	12.9071
AT5G16980	AT5G16980/F2K13_130	5:5579053-5580929	WT	DKO	OK	1.18532	11.2344	3.24458	3.44173	0.0002	0.0405291	yes	12.4197
AT3G05400	SUGTL5	3:1549585-1554176	WT	DKO	OK	0.961226	11.2851	3.5534	4.2578	5e-05	0.0136713	yes	12.2463
AT5G46590	anac096	5:18905324-18906848	WT	DKO	OK	1.41686	10.4628	2.8845	3.90482	0.0001	0.0245262	yes	11.8797
AT1G61120	TPS04	1:22523636-22528888	WT	DKO	OK	0.608445	10.7758	4.14652	3.97618	5e-05	0.0136713	yes	11.3842
AT1G76790	F28O16.16	1:28816640-28823673	WT	DKO	OK	0.95994	10.1292	3.39944	3.67274	5e-05	0.0136713	yes	11.0891
AT2G41480	PER25	2:17296811-17298731	WT	DKO	OK	0.551452	10.4109	4.23872	5.22271	5e-05	0.0136713	yes	10.9624
AT4G33420	PER47	4:16084827-16086296	WT	DKO	OK	1.75547	9.07396	2.36988	3.80334	0.00025	0.0487594	yes	10.8294
AT4G11910	SGN2	4:7156251-7159694	WT	DKO	OK	1.13901	9.66659	3.08523	4.05231	5e-05	0.0136713	yes	10.8056

## Sheet: Sheet2
Additional file 1. List of DE genes and their expression levels in WT, DKO and COMP2-4 lines
	Gene expression (Log 2)
Gene ID	LOG2 WT	LOG2 DKO	LOG2 COMP 2-4
AT1G02470	1.94593	4.60749	2.63735
AT1G02850	0.248158	3.81191	2.97885
AT1G09500	0.00276732	3.91673	2.46767
AT1G10585	0.918615	4.56868	1.15007
AT1G13340	1.58516	5.29774	2.7099
AT1G16850	1.38941	4.13114	2.1125
AT1G23130	9.1997	6.17395	9.48752
AT1G23150	1.52128	4.09173	2.14899
AT1G30700	1.05525	3.47834	0.613183
AT1G47395	3.58069	8.61559	6.08353
AT1G47400	2.90885	8.15479	5.50186
AT1G52040	2.1957	5.52689	4.75049
AT1G52890	1.42927	4.20025	2.4194
AT1G54575	3.32871	6.05973	4.95481
AT1G61120	-0.716801	3.42972	-0.753234		F
AT1G61800	-0.584395	4.01159	1.18689
AT1G64360	7.15063	2.91563	7.60737
AT1G65500	4.51815	7.96923	5.44176
AT1G65510	2.64572	6.48313	3.31083
AT1G67860	8.2929	4.8549	7.55831
AT1G67865	11.0483	6.5493	10.2197
AT1G67870	5.16909	1.93972	4.56739
AT1G68795	1.62296	4.10796	2.03481
AT1G73260	3.14165	6.18208	3.11788
AT1G73325	0.149689	4.20674	1.23656
AT1G74010	0.164001	3.6701	1.63792
AT1G75250	5.39928	0.499251	3.86056
AT1G75270	4.12568	6.31357	5.16378
AT1G76790	-0.0589839	3.34045	1.068
AT2G14247	4.1201	7.73135	5.72553
AT2G14620	0.81592	3.52731	0.971509
AT2G17840	2.54094	5.09565	3.86723
AT2G18328	8.21701	4.56163	7.24361
AT2G22470	3.08317	6.43257	4.31147
AT2G22860	1.57382	5.55555	1.86306
AT2G26010	2.90004	9.11773	5.29031
AT2G26020	3.34718	9.65569	6.34596
AT2G29350	2.01904	6.085	3.28828
AT2G29460	1.93032	4.37298	2.94492
AT2G32190	2.81865	5.39602	2.77761
AT2G32870	4.15465	-0.685981	4.42795
AT2G34810	3.83308	6.77013	4.9056
AT2G37750	2.44509	4.8752	2.36313
AT2G37760	2.64931	5.54818	4.12828
AT2G39030	0.258471	5.94143	3.88857
AT2G39330	0.929299	4.25379	3.16399
AT2G41480	-0.858693	3.38002	1.62767
AT2G43510	4.60607	7.8444	5.16707
AT2G43620	0.211997	4.77362	2.3608
AT3G02480	2.4557	5.41198	3.93095
AT3G03640	1.23182	3.48437	1.3603
AT3G04000	2.43643	5.07489	3.34261
AT3G04720	6.38709	8.91151	7.15369
AT3G05400	-0.0570524	3.49635	1.54234
AT3G08860	1.64643	6.02682	3.8742
AT3G09270	0.896853	5.6588	2.29993
AT3G26830	0.0254824	3.8654	1.53673
AT3G27210	1.76931	4.96961	3.04702
AT3G28210	0.239581	4.07513	1.17209
AT3G29250	0.0559453	3.84327	0.954985
AT3G43270	1.60818	4.84157	2.76999
AT3G44300	2.79664	7.05358	5.14075
AT3G44320	1.13527	3.42095	1.47872
AT3G49580	4.32139	7.47153	5.93717
AT3G51860	3.30949	5.39552	3.02691
AT3G56980	0.0829069	4.20897	2.15646
AT3G57157	2.39374	4.17862	-8.96578
AT3G61210	4.60206	2.06444	4.33185
AT4G00780	6.29107	3.29585	5.49328
AT4G08555	3.4784	6.59359	5.42439
AT4G11320	1.66054	4.19692	2.94364
AT4G11910	0.18778	3.27301	1.63621
AT4G12735	0.285213	7.17909	3.3354
AT4G15210	0.0875986	3.98803	2.26469
AT4G16000	5.21008	1.93673	3.748
AT4G16260	0.0268284	4.41187	2.32859
AT4G16590	-2.40621	4.35602	1.35415
AT4G17470	1.18601	5.22835	3.42999
AT4G18280	5.37593	7.91681	5.85382
AT4G23600	3.93675	7.46314	6.71456
AT4G23680	-0.739442	6.25518	3.97786
AT4G25810	2.27749	4.18383	1.8433
AT4G33420	0.811857	3.18173	1.73013
AT4G33550	3.36785	5.94686	4.53879
AT4G36010	2.97004	5.67787	3.76017
AT4G37990	-0.998509	4.1174	-0.0997093
AT4G39190	1.14533	3.70422	1.85479
AT4G39320	1.41744	4.66925	2.36639
AT4G39670	1.21321	4.05784	2.53404
AT5G02260	1.27644	3.45992	1.58319
AT5G10340	-1.58225	4.65922	2.2951
AT5G13170	0.0201288	8.17206	4.88625
AT5G13490	1.23297	4.51073	3.51968
AT5G16360	1.79848	5.11797	2.47275
AT5G16980	0.245277	3.48985	1.24529
AT5G17860	0.929912	3.87816	3.28514
AT5G18270	0.813114	4.73498	1.52935
AT5G22860	1.56093	3.64553	2.969
AT5G23660	0.938482	3.78095	2.99385
AT5G24770	1.41149	5.91238	5.43121
AT5G24780	0.0226022	4.90638	3.51182
AT5G40730	4.05566	6.56932	4.02549
AT5G44420	4.53365	10.5279	6.73487
AT5G44430	1.23192	8.66281	3.45745
AT5G46590	0.502697	3.3872	0.255186
AT5G47060	3.99316	6.49834	5.066
AT5G49480	5.20211	8.15957	5.46686
AT5G59310	3.39479	9.83311	8.15209
AT5G59320	7.11486	10.6455	9.94395
AT5G59820	3.57662	6.53064	3.30162
AT5G63130	1.52007	4.17508	2.03365
AT5G63850	4.77715	2.37159	5.26231
AT5G64120	1.53745	4.47326	3.26864
AT5G66170	1.51145	5.20584	2.01381
XLOC_008263	10.3266	13.0122	11.0359
XLOC_008265	10.4022	12.6437	10.5497
XLOC_023787	-0.20997	3.65836	0.74192
XLOC_025436	7.45449	11.1244	8.1601
XLOC_025451	-2.1695	5.41797	1.48844
XLOC_027815	3.8968	7.5477	4.45329
