# Supplementary material for: Vascular Plant One-Zinc-Finger (VOZ) Transcription Factors Are Positive Regulators of Salt Tolerance in Arabidopsis
Source: Int J Mol Sci. 2018 Nov 23;19(12):3731. doi: 10.3390/ijms19123731 (PMC6321167; doi:10.3390/ijms19123731)
Supplement: Supplementary file 1 [file ijms-19-03731-s001.zip › ijms-372205-supplmentary/Additional files_/Additional File 2_TFs.xlsx]

## Sheet: Transcription factor enrichment
Additional File 2. List of transcription factor genes in DE genes. The presence and number of VOZ binding motif in their 500 bp upstream (promoter) region of these genes are shown.
							VOZs binding sites (Number)
	UP regulated	Gene	Log2 fold change	P value	Annotation	Family	CGT(GA)	ACGTG	ACGT
	AT1G10585	AT1G10585	3.65006	5e-05	basic helix-loop-helix (bHLH) DNA-binding superfamily protein	bHLH	5	2	8
	AT1G52890	ANAC019	2.77099	5e-05	ANAC019, NAC019, NAC domain containing protein 19	NAC	6	3	4
WT vs DKO	AT3G56980	BHLH039	4.12605	0.0001	BHLH039, ORG3, basic helix-loop-helix (bHLH) DNA-binding superfamily protein	bHLH	3	0	4
	AT5G18270	ANAC087	3.92186	5e-05	ANAC087, Arabidopsis NAC domain containing protein 87	NAC	2	0	2
	AT5G46590	anac096	2.8845	0.0001	anac096, NAC096, NAC domain containing protein 96	NAC	0	0	0
	AT5G59820	RHL41	2.95402	5e-05	RHL41, ZAT12, C2H2-type zinc finger family protein	C2H2	6	2	8
	Down regulated
	AT1G75250	ATRL6	-4.90003	0.0002	ATRL6, RL6, RSM3, RAD-like 6	MYB_related	4	0	2
	AT2G18328	ATRL4	-3.65538	5e-05	ATRL4, RL4, RAD-like 4	MYB_related	2	0	0
