# Supplementary material for: Vascular Plant One-Zinc-Finger (VOZ) Transcription Factors Are Positive Regulators of Salt Tolerance in Arabidopsis
Source: Int J Mol Sci. 2018 Nov 23;19(12):3731. doi: 10.3390/ijms19123731 (PMC6321167; doi:10.3390/ijms19123731)
Supplement: Supplementary file 1 [file ijms-19-03731-s001.zip › ijms-372205-supplmentary/Additional files_/Additional File 3-GO .xlsx]

## Sheet: GO analysis
Additional File 3. GO enrichment analysis for biological processes with up-regulated DE genes.
Annotations	observed	expected	q values
GO:0009753: response to jasmonic acid stimulus	7	0.442622	9.02893
GO:0006952: defense response	10	1.35016	8.59123
GO:0080027: response to herbivore	3	0.0254747	8.53735
GO:0006979: response to oxidative stress	7	0.748319	7.20212
GO:0009643: photosynthetic acclimation	2	0.009553	6.5046
GO:0009414: response to water deprivation	6	0.640051	6.28411
GO:0009617: response to bacterium	4	0.229272	5.89817
GO:0009611: response to wounding	5	0.480834	5.6679
GO:0009651: response to salt stress	7	1.21642	5.25334
GO:0009625: response to insect	2	0.0318433	4.76714
GO:0042538: hyperosmotic salinity response	3	0.156032	4.71399
GO:0002213: defense response to insect	2	0.047765	4.19859
GO:0006591: ornithine metabolic process	1	0.00318433	3.51789
GO:0071446: cellular response to salicylic acid stimulus	1	0.00318433	3.51789
GO:0016102: diterpenoid biosynthetic process	1	0.00318433	3.51789
GO:0071470: cellular response to osmotic stress	1	0.00318433	3.51789
GO:0045730: respiratory burst	1	0.00318433	3.51789
GO:0009737: response to abscisic acid stimulus	5	1.03172	3.40141
GO:0009607: response to biotic stimulus	2	0.105083	3.22728
GO:0015760: glucose-6-phosphate transport	1	0.00636867	3.05837
GO:0010109: regulation of photosynthesis	1	0.009553	2.99981
GO:0009700: indole phytoalexin biosynthetic process	1	0.009553	2.99981
GO:0015865: purine nucleotide transport	1	0.009553	2.99981
GO:0015712: hexose phosphate transport	1	0.009553	2.99981
GO:0009407: toxin catabolic process	2	0.149664	2.99732
GO:0007275: multicellular organismal development	3	0.458544	2.9299
GO:0007568: aging	2	0.140111	2.90647
GO:0050832: defense response to fungus	3	0.413963	2.90125
GO:0046836: glycolipid transport	1	0.0127373	2.89402
GO:0015714: phosphoenolpyruvate transport	1	0.0127373	2.89402
GO:0035436: triose phosphate transmembrane transport	1	0.0127373	2.89402
GO:0009809: lignin biosynthetic process	2	0.146479	2.86892
GO:0009817: defense response to fungus, incompatible interaction	2	0.136926	2.86606
GO:0010731: protein glutathionylation	1	0.0159217	2.75267
GO:0007276: gamete generation	1	0.0159217	2.75267
GO:0000304: response to singlet oxygen	1	0.019106	2.66711
GO:0010188: response to microbial phytotoxin	1	0.019106	2.66711
GO:0015713: phosphoglycerate transport	1	0.019106	2.66711
GO:0046686: response to cadmium ion	4	1.04128	2.60962
