# Supplementary material for: Vascular Plant One-Zinc-Finger (VOZ) Transcription Factors Are Positive Regulators of Salt Tolerance in Arabidopsis
Source: Int J Mol Sci. 2018 Nov 23;19(12):3731. doi: 10.3390/ijms19123731 (PMC6321167; doi:10.3390/ijms19123731)
Supplement: Supplementary file 1 [file ijms-19-03731-s001.zip › ijms-372205-supplmentary/Additional files_/Additional file 4_abiotic tress genes.xlsx]

## Sheet: abiotic stress resposnive genes
Additional File 4. List of abiotic stress-responsive genes in DE genes list.
UV			VOZs binding sites (Number)				Drought
			CGT(GA)	ACGTG	ACGT					VOZs binding sites (Number)
	Upregulated							Upregulated		CGT(GA)	ACGTG	ACGT
								AT3G02480		6	8	12
								AT5G59820		6	2	6
WT vs DKO							WT vs DKO	AT4G37990		1	1	6
								AT5G59310		2	2	4
								AT3G04000		4	2	4
	down regulated							AT1G73260		5	3	8
								AT1G16850		10	4	10
								AT4G18280		3	1	4
								AT2G39030		4	1	6
								AT5G59320		0	0	0
Heat			VOZs binding sites (Number)					AT3G44300		4	0	0
	Upregulated		CGT(GA)	ACGTG	ACGT			AT5G24780		5	3	4
	AT1G52040		7	5	10			AT1G09500		3	2	4
	AT4G11320		1	1	2			AT5G49480		3	1	2
								AT4G39670		4	2	6
WT vs DKO								AT2G29460		4	0	0
								AT5G44420		3	1	4
	down regulated							AT1G61800		8	1	8
								AT2G17840		6	1	4
								Down regulated
osmotic			VOZs binding sites (Number)
	Upregulated		CGT(GA)	ACGTG	ACGT
							Light
										VOZs binding sites (Number)
WT vs DKO								Upregulated		CGT(GA)	ACGTG	ACGT
								AT2G22470		11	5	6
								AT1G16850		10	4	10
	down regulated						WT vs DKO	AT1G09500		3	2	4
								AT5G24770		2	0	2
								AT1G02850		1	0	0
								AT5G13490		1	0	2
Iron
			VOZs binding sites (Number)					Down regulated
	Upregulated		CGT(GA)	ACGTG	ACGT
	AT1G47400		3	1	4
	AT3G44320		2	4	4		NaCl
WT vs DKO										VOZs binding sites (Number)
	Down regulated							Upregulated		CGT(GA)	ACGTG	ACGT
								AT2G43620		1	0	4
								AT3G02480		6	8	12
Aluminum							WT vs DKO	AT1G10585		5	2	8
			VOZs binding sites (Number)					AT4G37990		1	1	6
	Upregulated		CGT(GA)	ACGTG	ACGT			AT3G04000		4	2	4
								AT2G43510		1	0	2
								AT1G16850		10	4	10
WT vs DKO								AT4G18280		3	1	4
								AT4G23600		4	2	6
								AT5G22860		1	0	2
	down regulated							AT3G44300		4	0	0
								AT2G37760		5	0	2
								AT1G09500		3	2	4
								AT5G24770		2	0	2
Wounding								AT1G02850		1	0	0
			VOZs binding sites (Number)					AT4G39670		4	2	6
	Upregulated		CGT(GA)	ACGTG	ACGT			AT2G29460		4	0	0
	AT1G52890		6	3	4			AT2G17840		6	1	4
	AT1G76790		5	1	2			Down regulated
WT vs DKO
	Down regulated
							Oxidative
ABA										VOZs binding sites (Number)
								Upregulated		CGT(GA)	ACGTG	ACGT
			VOZs binding sites (Number)					AT1G75270		3	0	2
	Upregulated		CGT(GA)	ACGTG	ACGT
	AT3G02480		6	8	12		WT vs DKO
	AT2G22470		11	5	6
WT vs DKO	AT5G59310		2	2	4			Down regulated
	AT3G04000		4	2	4
	AT1G73260		5	3	8
	AT2G43510		1	0	2
	AT1G16850		10	4	10
	AT4G18280		3	1	4		Dehydration			VOZs binding sites (Number)
	AT5G59320		0	0	0			Upregulated		CGT(GA)	ACGTG	ACGT
	AT5G22860		1	0	2			AT3G03640		3	2	6
	AT3G44300		4	0	0
	AT5G24770		2	0	2		WT vs DKO
	AT5G13490		1	0	2
	Down regulated							Down regulated
COLD			VOZs binding sites (Number)
	Upregulated		CGT(GA)	ACGTG	ACGT
	AT3G02480		6	8	12
	AT4G33550		1	0	2
WT vs DKO	AT5G59820		6	2	8
	AT1G16850		10	4	10
	AT4G18280		3	1	4
	AT1G30700		3	0	2
	AT3G44300		4	0	0
	AT3G04720		1	1	4
	AT4G36010		3	3	6
	AT5G02260		3	0	2
	AT5G13490		1	0	2
	AT5G49480		3	1	2
	AT2G17840		6	1	4
	Down regulated
