# Supplementary material for: Vascular Plant One-Zinc-Finger (VOZ) Transcription Factors Are Positive Regulators of Salt Tolerance in Arabidopsis
Source: Int J Mol Sci. 2018 Nov 23;19(12):3731. doi: 10.3390/ijms19123731 (PMC6321167; doi:10.3390/ijms19123731)
Supplement: Supplementary file 1 [file ijms-19-03731-s001.zip › ijms-372205-supplmentary/Additional files_/Additional file 5_hormonal.xlsx]

## Sheet: Sheet1
Additional File 5. DE genes involved in various hormonal synthesis/signaling pathways.
ABA
			VOZs binding sites (Number)
			CGT(GA)	ACGTG	ACGT
	Upregulated
			NIL
WT vs DKO
	Down regulated
	AT3G26830		1	0	0	CYP71B15	PAD3
	AT3G28210		3	1	2	PMZ / SAP12
	AT4G23600		4	2	6	COR13/JR2
	AT5G59310		2	2	4	LTP4
	AT5G59320		0	0	0	LTP3
Auxin			VOZs binding sites (Number)
			CGT(GA)	ACGTG	ACGT
	Upregulated
			NIL
WT vs DKO
	Down regulated		NIL
			VOZs binding sites (Number)
Brassinosteroid			CGT(GA)	ACGTG	ACGT
	Upregulated
	AT5G13170		3	1	1
WT vs DKO
	Down regulated
			NIL
			VOZs binding sites (Number)
CYTOKININ			CGT(GA)	ACGTG	ACGT
	Upregulated		3	1	1
	AT5G13170
WT vs DKO
	Down regulated
			NIL
Ethylene
				VOZs binding sites (Number)
			CGT(GA)	ACGTG	ACGT
	Upregulated
	AT3G04720		1	1	4
	AT5G44420		3	1	4
WT vs DKO
	Down regulated
			NIL
Gibberlins				VOZs binding sites (Number)
			CGT(GA)	ACGTG	ACGT
	Upregulated
			Nil
WT vs DKO
	Down regulated
			NIL
Jasmonic Acid
				VOZs binding sites (Number)
			CGT(GA)	ACGTG	ACGT
	Upregulated
	AT2G34810		3	0	0
	AT4G23600		4	2	6
	AT5G24770		2	0	2
WT vs DKO	AT5G24780		5	3	4
	AT5G44420		3	1	4
	Down regulated
Salicylic acid				VOZs binding sites (Number)
			CGT(GA)	ACGTG	ACGT
	Upregulated
			Nil
WT vs DKO
	Down regulated
			Nil
