# Supplementary material for: Vascular Plant One-Zinc-Finger (VOZ) Transcription Factors Are Positive Regulators of Salt Tolerance in Arabidopsis
Source: Int J Mol Sci. 2018 Nov 23;19(12):3731. doi: 10.3390/ijms19123731 (PMC6321167; doi:10.3390/ijms19123731)
Supplement: Supplementary file 1 [file ijms-19-03731-s001.zip › ijms-372205-supplmentary/Additional files_/Additional file 6-Primer List.xlsx]

## Sheet: Sheet1
Primer Name	Sequence (5'-->3')	Purpose
AT2G32870-FW	GATAAGCGATGTCCAACCAAAC	VOZ RNA seq Validation
AT2G32870-RW	CGTGATCTTCCAGGTGAATCT
AT1G67865-FW	GGATTACCGGAGGGATTCTTG
AT1G67865-RW	GTTTCCCGGACTCGTCATATT
AT1G64360-FW	GAACCGGTTTATTCTGGCAAAG
AT1G64360-RW	GTTTGCGGCTGAAGCTATTG
AT2G18328-FW	TGGTGGGAAATCAACTGAAGAA
AT2G18328-RW	TACGGTACCTAGGTTGTGGATAG
AT1G67860-FW	GGATTGCCGGAGCGATTAT
AT1G67860-RW	GTTGGTCGGGAGCTTCTTT
AT1G67870-FW	GGGCACAGAATACAGCATCA
AT1G67870-RW	AGTTTCTGGCCGGTGATTT
AT5G13170-FW	GGATTCGTACTAGGGCTGTTG
AT5G13170-RW	ACGGACTCATCACGACAATAC
AT5G44430-FW	TGGTGGAAGCACAGAAGTTG
AT5G44430-RW	CCCTCAAGGTTAATGCACTGAT
AT5G10340-FW	GGTCACTTCACTGGTTCACT
AT5G10340-RW	GGGAGCTTTAGAGATGACTTGG
AT3G09270-FW	TTATGGAAACAGGAGCCCTATG
AT3G09270-RW	GTGAGTTGTCTTCCACGTATCT
AT1G61120-FW	GATGGGAAGGAGAAGAGCTTAAA
AT1G61120-RW	GTGGTGCGTACGACAAGTAT
AT2G29350-FW	CGACAACATAAGGACGAACTCT
AT2G29350-RW	CGCACCGCTTCTTTCTTAAAC
AT2G22860-FW	CTGCTGCCGATCCATGTAA
AT2G22860-RW	ATCAGTATGAGCGACCAAAGTC
		Expression analysis for VOZs , QPCR
VOZ1-FW	CACTAACACCACCAACAACAAC
VOZ1-RW	CCATAGTCATTTGCCTGCTCTA
VOZ2-FW	GGAACGCAGCAGAGCTATTT
VOZ2-RW	GCTTTCGGTTTCCGCTATCA
		Salt responsive genes expression
AT1G16850-FW	CCACTTCTTTCCTCCGAACA
AT1G16850-RW	TGCTATGCTCAAAGCTCCTC
AT1G73260-FW	CAGCGATGTCGGGATATTCATAG
AT1G73260-RW	GGACGAAACTTCGGTCACATTA
AT2G37760-FW	GGACTCCAAACTGGTCATAGTG
AT2G37760-RW	GGTAAACAGATCTTCCGGTATGG
AT2G17840-FW	GGCAAACACCAAAGTAGGAAAG
AT2G17840-RW	ACAGCGTCACAGACCTTATTG
AT4G16260-FW	ATCTCTCCCAGTGGTTGTTTC
AT4G16260-RW	GTGTTCCTCTGTTCTCTCTCAC
AT5G59310-FW	TGCTGTGCAGGAGTCAAA
AT5G59310-RW	CCAGAGGCTAGACTTGGATTAAC
AT3G04720-FW	TGCTGCAGTAACTGTGAGAATAG
AT3G04720-RW	TGAGATGGCCTTGTTGATAGC
AT5G59820-FW	GCGAGTCACAAGAAGCCTAA
AT5G59820-RW	CTCCACATATGGGACAAGGATG
AT4G23600-FW	CAGTTATCCAGGCGGCTATT
AT4G23600-RW	GCAAGTGAGGCTAGGAATGT
AT5G24770-FW	GGCGTACTGGTTGTGGTTAG
AT5G24770-RW	CTTCCAACGGTCACTGAGTATG
AT1G10585-FW	GCGGGATTCGACCATAGAAA
AT1G10585-RW	CACTCATTACTTGAGCTCCTTCT
AT2G43510-FW	TTTGTGCGCCTCGGATATT
AT2G43510-RW	TTTGACGTTACTGCCCTGTC
AT4G37990-FW	CCTGTCATGCCTCTCATCTTT
AT4G37990-RW	TGTGTTTCCCGGCCATATC
		Primers from our previous study for genotyping			(Celesnik et al.,2013)
VOZ1-FW	CACCGTCGACATGACGGGGAAGCGATCAAAGAC
VOZ1-RW	CCCGGGGATATAATAGTCGCTTAGATTTC
VOZ2-FW	CACCGTCGACATGTCAAACCACCCGAAGATC
VOZ2-RW	CCCGGGCTCCTTACGACCTTTGGTTGGAGGAGAGGG
p745-RW	AACGTCCGCAATGTGTTATTAAGTTGTC
CYCLOPHILLIN-FW	GTCTGATAGAGATCTCACGT
CYCLOPHILLIN-RW	AATCGGCAACAACCACAGGC
ACTIN2 FW	GGCAAGTCA TCACGA TTGG
ACTIN2 RW	CAGCTTCCA TTCCCACAAAC
LBa1	TGGTTCACGTAGTGGGCCATCG
LBb1	GCGTGGACCGCTTGCTGCAACT
